# Supplementary material for: Performance of clinician prediction of survival in oncology outpatients with advanced cancer
Source: PLoS One. 2022 Apr 21;17(4):e0267467. doi: 10.1371/journal.pone.0267467 (PMC9022805; doi:10.1371/journal.pone.0267467)
Supplement: S1 Data — (XLSX) [file pone.0267467.s002.xlsx]

## Sheet: 20210218 raw data
Study_No	Sex	Age	SurvivalTime	SurvivalTimeW	ST_12	ST_24	ST_36	ST_48	ST_52	ASminus33	ASplus33	CPS	CPS_12	CPS_24	CPS_36	CPS_48	CPS_52	CPS_D	CPSAccuracy	CPSAccuracyB	Percent_ConfidentPrediction	Confident_gr	Daysfromrm	Daysfromincurability	Censored	Termination_Situation	TE_Surgery	TE_AnticancerDrug	TE_RadiationTherapy	TE_immunoTherapy	TE_HormoneTherapy	TE_Others	TE_None	Anticancerdrugs	Effect_Anticancerdrugs	ECOG	KPS	KESAS1	KESAS2	KESAS3	KESAS4	KESAS5	KESAS6	KESAS7	KESAS8	KESAS9	KESAS10	QLQC1	QLQC2
1	1	72	137	19.5714	0	1	1	1	1	91.3333	182.667	16	0	1	1	1	1	112	3	1	80	3	447	447	0	2	1	1	0	0	0	0	0	2	4	2	70	2	7	3	6	2	7	3	2	6	6	4	4
2	1	73	67	9.57143	1	1	1	1	1	44.6667	89.3333	24	0	1	1	1	1	168	2	0	70	3	741	741	0	2	1	0	1	0	0	0	0	2	4	2	60	6	3	0	0	0	0	8	0	7	3	4	4
3	1	57	754	107.714	0	0	0	0	0	502.667	1005.33	52	0	0	0	0	1	364	1	0	50	2	320	320	0	2	1	1	0	0	0	0	0	1	2	1	80	0	8	0	0	0	8	8	6	8	7	3	3
4	1	65	51	7.28571	1	1	1	1	1	34	68	16	0	1	1	1	1	112	2	0	50	2	329	329	0	2	0	1	1	0	0	0	0	2	4	1	80	6	3	0	0	0	0	0	0	4	0	2	2
5	1	73	176	25.1429	0	0	1	1	1	117.333	234.667	20	0	1	1	1	1	140	3	1	60	2	281	281	0	2	0	1	1	0	0	0	0	1	2	2	70	5	7	0	5	5	7	7	7	8	6	4	4
6	2	61	10	1.42857	1	1	1	1	1	6.66667	13.3333	12	1	1	1	1	1	84	2	0	70	3	3301	3301	0	2	0	1	1	0	0	0	0	2	4	1	70	6	5	5	2	1	4	6	5	8	5	4	4
7	1	84	255	36.4286	0	0	0	1	1	170	340	24	0	1	1	1	1	168	1	0	50	2	342	431	0	2	1	1	0	0	0	0	0	1	2	1	70	0	4	0	5	5	3	3	0	10	5	3	3
8	2	65	129	18.4286	0	1	1	1	1	86	172	12	1	1	1	1	1	84	1	0	80	3	176	176	0	2	0	1	0	0	0	0	0	2	4	3	50	0	3	0	7	0	2	0	2	0	6	4	4
9	1	61	616	88	0	0	0	0	0	410.667	821.333	24	0	1	1	1	1	168	1	0	50	2	537	537	0	2	1	1	1	0	0	0	0	1	2	1	90	2	2	0	0	2	0	0	0	0	2	2	2
10	2	74	100	14.2857	0	1	1	1	1	66.6667	133.333	16	0	1	1	1	1	112	3	1	60	2	104	104	0	2	0	1	0	0	0	0	0	2	4	2	60	3	7	5	3	5	9	2	0	4	5	4	4
11	2	58	571	81.5714	0	0	0	0	0	380.667	761.333	52	0	0	0	0	1	364	1	0	60	2	2214	1700	0	2	1	1	0	0	0	0	0	1	2	0	90	0	0	0	2	0	0	0	0	0	1	1	1
12	2	72	181	25.8571	0	0	1	1	1	120.667	241.333	32	0	0	1	1	1	224	3	1	60	2	184	184	0	2	0	1	0	0	0	0	0	2	4	1	70	3	5	0	5	3	6	3	7	6	5	3	2
13	1	51	309	44.1429	0	0	0	1	1	206	412	40	0	0	0	1	1	280	3	1	40	2	559	559	0	2	1	1	1	0	0	0	0	1	2	1	80	0	1	0	1	0	0	2	0	0	2	2	2
14	2	42	48	6.85714	1	1	1	1	1	32	64	20	0	1	1	1	1	140	2	0	50	2	356	356	0	2	1	1	0	0	1	0	0	1	4	2	70	3	6	5	3	6	5	2	2	1	3	4	4
15	1	55	841	120.143	0	0	0	0	0	560.667	1121.33	40	0	0	0	1	1	280	1	0	50	2	696	608	0	2	1	1	0	0	0	0	0	1	2	1	70	4	5	6	4	8	10	6	8	5	7	3	2
16	2	57	342	48.8571	0	0	0	0	1	228	456	52	0	0	0	0	1	364	3	1	50	2	2079	828	0	2	1	1	0	0	1	0	0	1	2	1	80	0	2	0	0	0	2	0	0	1	2	4	3
17	2	40	460	65.7143	0	0	0	0	0	306.667	613.333	40	0	0	0	1	1	280	1	0	50	2	733	733	0	2	1	1	0	0	0	0	0	2	4	1	90	1	1	0	0	1	1	0	0	4	2	3	3
18	1	57	170	24.2857	0	0	1	1	1	113.333	226.667	24	0	1	1	1	1	168	3	1	50	2	329	329	0	2	1	1	1	0	0	0	0	1	1	0	90	1	1	2	0	0	5	0	8	3	0	2	1
19	1	59	235	33.5714	0	0	1	1	1	156.667	313.333	36	0	0	1	1	1	252	3	1	50	2	969	969	0	2	1	1	1	0	0	0	0	2	4	0	90	0	0	0	0	0	1	0	0	0	0	1	1
20	2	63	15	2.14286	1	1	1	1	1	10	20	12	1	1	1	1	1	84	2	0	80	3	1329	294	0	2	1	1	0	0	0	0	0	2	4	2	70	8	8	8	0	0	6	8	0	10	5	4	4
21	2	45	40	5.71429	1	1	1	1	1	26.6667	53.3333	16	0	1	1	1	1	112	2	0	60	2	523	523	0	2	1	1	1	0	0	0	0	2	4	2	70	10	8	6	8	9	8	8	5	9	9	4	3
22	1	46	93	13.2857	0	1	1	1	1	62	124	24	0	1	1	1	1	168	2	0	60	2	403	403	0	2	0	1	0	0	0	0	0	1	2	1	70	7	6	5	8	6	7	6	3	7	7	3	4
23	2	70	73	10.4286	1	1	1	1	1	48.6667	97.3333	8	1	1	1	1	1	56	3	1	60	2	360	360	0	2	1	1	0	0	0	0	0	2	4	3	50	7	7	9	7	4	7	4	8	10	9	4	4
24	1	68	253	36.1429	0	0	0	1	1	168.667	337.333	40	0	0	0	1	1	280	3	1	70	3	110	110	0	2	0	1	0	0	0	0	0	1	1	1	80	0	3	0	4	4	7	0	0	2	6	3	4
25	1	59	39	5.57143	1	1	1	1	1	26	52	12	1	1	1	1	1	84	2	0	60	2	351	351	0	2	0	1	0	0	0	0	0	1	3	2	70	0	5	5	3	3	5	5	2	6	4	2	3
26	1	47	653	93.2857	0	0	0	0	0	435.333	870.667	52	0	0	0	0	1	364	1	0	50	2	720	425	0	2	1	1	1	0	0	0	0	1	1	1	70	1	8	2	2	2	7	7	5	7	7	2	3
27	2	32	107	15.2857	0	1	1	1	1	71.3333	142.667	8	1	1	1	1	1	56	1	0	50	2	239	239	0	2	1	1	0	0	0	0	0	1	3	1	70	10	3	1	5	4	3	0	2	5	5	2	2
28	1	55	340	48.5714	0	0	0	0	1	226.667	453.333	12	1	1	1	1	1	84	1	0	75	3	586	586	0	2	1	1	1	0	0	0	0	2	4	1	80	6	5	0	5	5	5	3	8	5	5	2	2
29	2	68	131	18.7143	0	1	1	1	1	87.3333	174.667	8	1	1	1	1	1	56	1	0	70	3	401	401	0	2	1	1	0	0	0	0	0	2	4	1	70	5	5	7	1	1	7	1	1	10	7	3	4
30	1	74	155	22.1429	0	1	1	1	1	103.333	206.667	24	0	1	1	1	1	168	3	1	60	2	442	442	0	2	1	0	0	0	0	0	0	2	4	2	70	3	5	0	1	1	1	1	1	6	5	3	3
31	1	57	87	12.4286	0	1	1	1	1	58	116	10	1	1	1	1	1	70	3	1	70	3	643	643	0	2	0	1	1	0	0	0	0	2	4	2	70	5	6	0	0	0	5	7	3	5	5	4	4
32	1	70	174	24.8571	0	0	1	1	1	116	232	12	1	1	1	1	1	84	1	0	80	3	136	136	0	2	0	1	0	0	0	0	0	2	4	3	60	8	9	7	5	2	5	8	7	9	5	4	4
33	1	73	143	20.4286	0	1	1	1	1	95.3333	190.667	12	1	1	1	1	1	84	1	0	60	2	1512	1512	0	2	1	1	0	0	0	0	0	1	3	2	70	5	6	3	2	2	3	0	7	5	5	4	4
34	1	60	190	27.1429	0	0	1	1	1	126.667	253.333	24	0	1	1	1	1	168	3	1	70	3	174	174	0	2	0	0	0	0	0	0	1	2	4	1	80	4	3	3	3	3	3	3	4	5	5	2	3
35	2	49	132	18.8571	0	1	1	1	1	88	176	24	0	1	1	1	1	168	3	1	60	2	2221	2221	0	2	1	1	1	0	1	0	0	1	2	1	70	0	5	0	8	0	7	0	0	2	2	2	2
36	1	64	1103	157.571	0	0	0	0	0	735.333	1470.67	52	0	0	0	0	1	364	1	0	50	2	1785	1785	1	1	0	1	0	0	0	0	0	1	4	1	80	0	2	0	0	0	2	3	4	0	2	3	2
37	2	79	145	20.7143	0	1	1	1	1	96.6667	193.333	20	0	1	1	1	1	140	3	1	70	3	420	420	0	2	1	1	0	0	0	0	0	2	4	2	70	3	7	0	2	0	6	2	5	5	3	4	4
38	2	50	199	28.4286	0	0	1	1	1	132.667	265.333	25	0	0	1	1	1	175	3	1	65	2	770	770	0	2	1	1	1	0	0	0	0	1	3	2	70	3	7	8	8	8	5	5	7	8	9	3	4
39	1	66	503	71.8571	0	0	0	0	0	335.333	670.667	24	0	1	1	1	1	168	1	0	50	2	773	773	0	2	0	1	1	0	0	0	0	1	3	1	90	0	2	1	0	0	0	0	1	2	3	2	3
40	2	55	134	19.1429	0	1	1	1	1	89.3333	178.667	24	0	1	1	1	1	168	3	1	70	3	519	519	0	2	0	1	0	0	0	0	0	2	4	1	90	3	0	0	0	1	0	0	0	1	1	2	1
41	1	75	48	6.85714	1	1	1	1	1	32	64	16	0	1	1	1	1	112	2	0	65	2	1151	1140	0	2	1	1	1	0	0	0	0	2	4	1	70	4	7	2	4	4	4	2	2	5	6	2	3
42	1	69	252	36	0	0	1	1	1	168	336	36	0	0	1	1	1	252	3	1	50	2	262	262	0	2	0	1	1	0	0	0	0	1	1	1	80	0	3	0	4	2	5	4	0	4	4	2	2
43	1	77	132	18.8571	0	1	1	1	1	88	176	40	0	0	0	1	1	280	2	0	50	2	653	653	0	2	1	1	1	0	0	0	0	1	2	2	70	0	0	0	0	0	4	2	5	4	3	4	4
44	2	45	127	18.1429	0	1	1	1	1	84.6667	169.333	24	0	1	1	1	1	168	3	1	70	3	365	365	0	2	0	1	1	0	0	0	0	2	4	1	80	3	3	0	0	0	2	6	2	3	0	4	3
45	2	51	425	60.7143	0	0	0	0	0	283.333	566.667	50	0	0	0	0	1	350	3	1	40	2	762	762	0	2	1	1	1	0	0	0	0	2	4	1	90	0	2	0	0	0	2	0	3	0	1	2	1
46	2	65	119	17	0	1	1	1	1	79.3333	158.667	40	0	0	0	1	1	280	2	0	60	2	2336	2336	0	2	1	1	1	0	0	0	0	1	2	2	70	5	4	4	2	2	2	4	3	4	6	3	3
47	1	81	87	12.4286	0	1	1	1	1	58	116	16	0	1	1	1	1	112	3	1	70	3	475	475	0	2	1	1	1	0	0	0	0	2	4	2	70	0	3	0	0	0	4	2	0	0	4	3	3
48	1	58	1098	156.857	0	0	0	0	0	732	1464	50	0	0	0	0	1	350	1	0	40	2	565	358	1	1	1	1	0	0	0	0	0	1	2	1	90	0	0	0	0	0	2	0	2	0	2	2	1
49	1	78	400	57.1429	0	0	0	0	0	266.667	533.333	52	0	0	0	0	1	364	3	1	50	2	403	403	0	2	1	1	1	0	0	0	0	1	1	1	90	0	0	0	0	0	1	0	0	1	1	2	2
50	2	61	798	114	0	0	0	0	0	532	1064	50	0	0	0	0	1	350	1	0	40	2	2256	911	0	2	1	1	0	0	0	0	0	2	4	1	70	2	2	2	1	1	1	1	1	1	1	3	2
51	2	44	361	51.5714	0	0	0	0	1	240.667	481.333	24	0	1	1	1	1	168	1	0	60	2	818	818	0	2	1	1	1	0	1	0	0	1	4	1	80	4	6	4	6	8	4	5	7	2	2	3	3
52	1	67	200	28.5714	0	0	1	1	1	133.333	266.667	12	1	1	1	1	1	84	1	0	60	2	258	258	0	2	1	1	0	0	0	0	0	1	4	2	70	3	4	2	3	3	5	5	2	9	7	4	4
53	2	71	147	21	0	1	1	1	1	98	196	16	0	1	1	1	1	112	3	1	70	3	1095	1095	0	2	1	1	0	0	0	0	0	2	4	2	70	4	8	0	4	2	5	5	3	0	6	4	3
54	2	49	1094	156.286	0	0	0	0	0	729.333	1458.67	24	0	1	1	1	1	168	1	0	60	2	1317	1317	1	1	1	1	1	0	1	0	0	1	2	2	60	4	5	5	6	6	6	3	6	7	6	3	4
55	1	81	90	12.8571	0	1	1	1	1	60	120	24	0	1	1	1	1	168	2	0	50	2	145	145	0	2	0	1	0	0	0	0	0	1	2	2	60	1	8	6	4	3	3	7	7	3	7	4	4
56	1	58	105	15	0	1	1	1	1	70	140	12	1	1	1	1	1	84	3	1	50	2	755	755	0	2	1	1	1	0	0	0	0	1	3	1	80	3	4	2	2	2	5	3	5	3	4	4	4
57	1	73	283	40.4286	0	0	0	1	1	188.667	377.333	24	0	1	1	1	1	168	1	0	60	2	235	235	0	2	0	1	1	0	0	0	0	1	2	1	90	0	2	1	2	2	1	3	0	3	2	1	2
58	1	80	64	9.14286	1	1	1	1	1	42.6667	85.3333	20	0	1	1	1	1	140	2	0	70	3	516	516	0	2	1	1	0	0	0	0	0	2	4	1	70	6	7	3	3	3	5	3	3	9	7	2	3
59	1	69	118	16.8571	0	1	1	1	1	78.6667	157.333	20	0	1	1	1	1	140	3	1	60	2	323	323	0	2	1	1	0	0	0	0	0	1	4	1	80	1	5	0	3	3	5	0	2	4	5	2	2
60	1	75	193	27.5714	0	0	1	1	1	128.667	257.333	12	1	1	1	1	1	84	1	0	60	2	518	518	0	2	1	1	0	0	0	0	0	1	3	1	80	0	2	0	0	0	0	0	3	4	3	1	2
61	2	57	1051	150.143	0	0	0	0	0	700.667	1401.33	52	0	0	0	0	1	364	1	0	70	3	379	379	1	1	1	1	0	0	0	0	0	1	2	1	90	2	2	2	3	3	2	3	2	4	4	2	1
62	2	68	401	57.2857	0	0	0	0	0	267.333	534.667	40	0	0	0	1	1	280	3	1	60	2	575	575	0	2	1	1	0	0	1	0	0	1	2	3	50	0	8	0	0	4	8	1	0	9	8	4	4
63	1	66	326	46.5714	0	0	0	1	1	217.333	434.667	40	0	0	0	1	1	280	3	1	50	2	563	563	0	2	1	1	1	0	0	0	0	1	4	1	80	3	3	1	0	0	1	0	0	4	3	2	1
64	1	79	14	2	1	1	1	1	1	9.33333	18.6667	12	1	1	1	1	1	84	2	0	70	3	269	269	0	2	1	1	0	0	0	0	0	2	4	3	50	7	4	0	7	0	4	4	1	9	7	4	4
65	2	43	1071	153	0	0	0	0	0	714	1428	40	0	0	0	1	1	280	1	0	50	2	265	265	1	1	1	1	1	0	1	0	0	1	1	1	80	2	7	0	5	5	5	2	5	5	8	3	3
66	1	64	209	29.8571	0	0	1	1	1	139.333	278.667	16	0	1	1	1	1	112	1	0	70	3	770	770	0	2	0	1	0	0	0	0	0	1	3	1	90	0	0	0	0	0	0	0	0	3	0	1	3
67	1	52	664	94.8571	0	0	0	0	0	442.667	885.333	50	0	0	0	0	1	350	1	0	50	2	278	278	0	2	1	1	0	0	0	0	0	1	2	1	80	0	0	0	0	0	0	1	3	0	1	3	3
68	1	63	1036	148	0	0	0	0	0	690.667	1381.33	40	0	0	0	1	1	280	1	0	50	2	621	621	1	1	0	1	0	0	0	0	0	1	2	1	70	0	1	1	0	0	0	1	0	1	1	2	2
69	2	39	739	105.571	0	0	0	0	0	492.667	985.333	32	0	0	1	1	1	224	1	0	60	2	331	331	1	1	1	1	0	0	0	0	0	1	3	0	90	0	2	0	2	1	2	0	0	2	2	1	1
70	2	66	378	54	0	0	0	0	0	252	504	50	0	0	0	0	1	350	3	1	40	2	297	297	0	2	0	1	1	0	0	0	0	2	4	1	80	0	2	0	0	0	2	0	0	3	1	2	3
71	1	62	220	31.4286	0	0	1	1	1	146.667	293.333	40	0	0	0	1	1	280	3	1	50	2	75	75	0	2	1	1	0	0	0	0	0	1	2	1	90	0	0	0	0	1	0	0	0	1	0	2	2
72	1	71	86	12.2857	0	1	1	1	1	57.3333	114.667	20	0	1	1	1	1	140	2	0	70	3	749	749	0	2	0	1	1	0	0	0	0	2	4	2	70	3	4	0	0	3	0	5	6	3	6	3	4
73	2	80	1027	146.714	0	0	0	0	0	684.667	1369.33	40	0	0	0	1	1	280	1	0	60	2	411	411	1	1	0	1	0	0	0	0	0	2	4	2	70	0	5	0	3	0	5	5	0	8	4	4	4
74	1	68	79	11.2857	1	1	1	1	1	52.6667	105.333	16	0	1	1	1	1	112	2	0	70	3	255	255	0	2	0	1	1	0	0	0	0	2	4	1	80	6	4	0	4	3	7	3	3	7	5	2	4
75	1	73	1026	146.571	0	0	0	0	0	684	1368	40	0	0	0	1	1	280	1	0	60	2	266	266	1	1	1	1	1	0	0	0	0	1	2	1	80	2	2	2	3	3	6	4	2	5	3	2	2
76	1	64	374	53.4286	0	0	0	0	0	249.333	498.667	24	0	1	1	1	1	168	1	0	50	2	1434	1434	0	2	1	1	1	1	0	0	0	2	4	0	90	5	1	0	0	1	1	0	1	1	2	1	1
77	1	63	154	22	0	1	1	1	1	102.667	205.333	40	0	0	0	1	1	280	2	0	60	2	115	115	0	2	1	1	1	0	0	0	0	2	2	2	70	2	2	3	1	2	3	4	4	5	6	4	4
78	1	66	1020	145.714	0	0	0	0	0	680	1360	52	0	0	0	0	1	364	1	0	50	2	147	147	1	1	1	1	1	1	0	0	0	1	2	1	90	6	3	1	1	2	3	1	4	4	3	2	3
79	1	72	208	29.7143	0	0	1	1	1	138.667	277.333	40	0	0	0	1	1	280	2	0	70	3	285	285	0	2	1	1	1	0	0	0	0	1	4	1	70	0	4	0	5	5	4	3	0	8	7	2	2
80	1	76	44	6.28571	1	1	1	1	1	29.3333	58.6667	24	0	1	1	1	1	168	2	0	70	3	93	93	0	2	0	1	0	0	0	0	0	1	2	2	60	3	2	0	1	1	1	2	3	0	6	4	4
81	1	75	142	20.2857	0	1	1	1	1	94.6667	189.333	40	0	0	0	1	1	280	2	0	70	3	578	578	0	2	1	1	1	0	0	0	0	1	3	2	70	0	2	0	0	0	2	1	0	3	1	2	2
82	1	76	935	133.571	0	0	0	0	0	623.333	1246.67	40	0	0	0	1	1	280	1	0	80	3	184	184	0	2	1	1	0	0	0	0	0	1	1	1	90	0	0	0	0	0	0	0	0	4	2	2	2
83	1	64	433	61.8571	0	0	0	0	0	288.667	577.333	24	0	1	1	1	1	168	1	0	80	3	503	503	0	2	1	1	0	0	0	0	0	1	2	1	80	0	2	0	0	0	0	0	3	4	5	2	2
84	2	60	999	142.714	0	0	0	0	0	666	1332	40	0	0	0	1	1	280	1	0	80	3	259	259	1	1	0	1	0	0	0	0	0	1	1	1	90	6	5	3	3	2	3	2	6	4	6	3	2
85	1	58	49	7	1	1	1	1	1	32.6667	65.3333	12	1	1	1	1	1	84	2	0	75	3	157	157	0	2	0	1	0	0	0	0	0	1	2	1	70	5	5	3	3	5	5	3	5	5	3	4	3
86	2	46	168	24	0	1	1	1	1	112	224	40	0	0	0	1	1	280	2	0	60	2	279	279	0	2	1	1	1	0	1	0	0	1	2	1	80	5	4	1	1	3	2	2	1	5	5	3	3
87	2	43	21	3	1	1	1	1	1	14	28	12	1	1	1	1	1	84	2	0	50	2	631	631	0	2	1	1	0	0	0	0	0	1	3	1	70	7	7	5	5	5	7	7	7	6	7	4	4
88	1	75	207	29.5714	0	0	1	1	1	138	276	50	0	0	0	0	1	350	2	0	70	3	86	86	0	2	0	1	0	0	0	0	0	1	1	1	90	0	3	0	4	4	3	0	5	2	3	3	3
89	2	73	975	139.286	0	0	0	0	0	650	1300	40	0	0	0	1	1	280	1	0	70	3	405	405	1	1	0	1	1	0	0	0	0	1	2	1	70	0	3	0	1	0	3	2	2	3	2	4	4
90	2	49	216	30.8571	0	0	1	1	1	144	288	40	0	0	0	1	1	280	3	1	60	2	1294	1294	0	2	1	1	1	0	0	0	0	1	2	1	70	5	3	0	0	0	0	5	0	5	1	4	2
91	1	78	323	46.1429	0	0	0	1	1	215.333	430.667	50	0	0	0	0	1	350	3	1	50	2	342	342	0	2	0	1	0	0	0	0	0	1	2	0	90	0	0	0	1	0	2	0	0	0	0	1	2
92	1	80	432	61.7143	0	0	0	0	0	288	576	40	0	0	0	1	1	280	1	0	70	3	608	608	0	2	1	1	1	0	0	0	0	1	2	1	90	3	4	1	3	0	2	0	4	8	7	3	3
93	1	67	201	28.7143	0	0	1	1	1	134	268	20	0	1	1	1	1	140	3	1	80	3	591	591	0	2	0	1	0	0	0	0	0	1	2	1	80	4	5	3	2	1	5	6	3	4	4	3	3
94	2	58	632	90.2857	0	0	0	0	0	421.333	842.667	36	0	0	1	1	1	252	1	0	50	2	572	572	0	2	1	1	1	0	0	0	0	1	3	0	90	0	2	0	0	1	1	0	0	0	1	1	2
95	1	77	191	27.2857	0	0	1	1	1	127.333	254.667	40	0	0	0	1	1	280	2	0	70	3	369	369	0	2	1	1	1	0	0	0	0	1	2	1	70	3	5	2	3	5	5	5	1	6	6	2	3
96	2	38	434	62	0	0	0	0	0	289.333	578.667	50	0	0	0	0	1	350	3	1	60	2	450	450	0	2	1	1	1	0	1	0	0	1	1	1	90	1	1	0	0	0	0	0	1	0	0	2	3
97	1	60	97	13.8571	0	1	1	1	1	64.6667	129.333	40	0	0	0	1	1	280	2	0	50	2	687	687	0	2	0	1	1	0	0	0	0	1	2	1	80	5	6	4	3	3	5	0	4	0	5	3	3
98	1	71	200	28.5714	0	0	1	1	1	133.333	266.667	16	0	1	1	1	1	112	1	0	70	3	332	332	0	2	1	1	1	0	0	0	0	2	4	2	60	4	5	3	7	3	4	5	3	6	8	4	4
99	2	79	952	136	0	0	0	0	0	634.667	1269.33	52	0	0	0	0	1	364	1	0	70	3	566	566	1	1	1	1	0	0	0	0	0	1	1	2	70	3	2	0	0	0	0	0	0	2	2	3	4
100	1	78	654	93.4286	0	0	0	0	0	436	872	50	0	0	0	0	1	350	1	0	60	2	118	118	0	2	1	1	0	0	0	0	0	1	1	1	80	2	3	0	0	1	1	0	0	3	4	3	1
101	2	64	868	124	0	0	0	0	0	578.667	1157.33	40	0	0	0	1	1	280	1	0	70	3	160	160	0	2	1	1	1	0	0	0	0	1	2	3	60	4	5	3	2	2	5	1	3	5	5	4	4
102	1	82	938	134	0	0	0	0	0	625.333	1250.67	40	0	0	0	1	1	280	1	0	60	2	212	212	1	1	0	1	0	0	0	0	0	1	2	1	70	0	4	1	2	2	1	4	6	2	5	2	2
103	2	58	506	72.2857	0	0	0	0	0	337.333	674.667	50	0	0	0	0	1	350	3	1	50	2	327	327	0	2	1	1	0	0	0	0	0	1	4	1	70	3	5	2	5	5	5	7	10	3	7	4	3
104	1	59	21	3	1	1	1	1	1	14	28	40	0	0	0	1	1	280	2	0	70	3	363	363	0	2	1	1	1	0	0	0	0	1	2	1	80	7	7	0	0	0	5	2	0	6	7	3	3
105	1	74	41	5.85714	1	1	1	1	1	27.3333	54.6667	24	0	1	1	1	1	168	2	0	70	3	490	490	0	2	1	1	1	0	0	0	0	2	4	2	70	3	5	0	0	2	3	6	1	7	0	4	4
106	1	59	888	126.857	0	0	0	0	0	592	1184	40	0	0	0	1	1	280	1	0	70	3	611	611	1	1	0	1	0	1	0	0	0	1	4	2	70	3	7	8	2	2	2	2	2	8	8	2	3
107	2	48	63	9	1	1	1	1	1	42	84	50	0	0	0	0	1	350	2	0	60	2	1890	1890	0	2	1	1	1	0	1	1	0	1	2	1	80	3	6	2	2	4	5	5	1	5	5	2	3
108	1	75	929	132.714	0	0	0	0	0	619.333	1238.67	48	0	0	0	1	1	336	1	0	60	2	146	146	1	1	1	1	0	0	0	0	0	1	1	1	80	0	3	0	3	3	1	1	0	3	4	2	2
109	2	69	107	15.2857	0	1	1	1	1	71.3333	142.667	20	0	1	1	1	1	140	3	1	60	2	635	635	0	2	0	1	0	0	0	0	0	1	3	2	60	5	7	0	7	6	7	9	6	5	7	4	4
110	2	47	221	31.5714	0	0	1	1	1	147.333	294.667	32	0	0	1	1	1	224	3	1	70	3	1858	1858	0	2	1	1	1	0	1	0	0	1	2	3	60	2	2	0	2	2	2	2	2	4	3	3	3
111	2	48	284	40.5714	0	0	0	1	1	189.333	378.667	24	0	1	1	1	1	168	1	0	70	3	937	937	0	2	1	1	1	0	1	0	0	1	3	2	70	0	7	2	0	0	5	6	0	6	5	2	2
112	2	63	156	22.2857	0	1	1	1	1	104	208	50	0	0	0	0	1	350	2	0	50	2	539	539	0	2	1	1	0	0	1	0	0	1	2	1	80	0	2	3	0	0	2	1	1	5	2	2	3
113	2	73	49	7	1	1	1	1	1	32.6667	65.3333	12	1	1	1	1	1	84	2	0	70	3	200	200	0	2	0	1	1	0	0	0	0	1	3	3	60	4	8	6	7	6	9	7	1	8	8	4	4
114	2	32	59	8.42857	1	1	1	1	1	39.3333	78.6667	8	1	1	1	1	1	56	3	1	70	3	189	189	0	2	1	1	0	0	0	0	0	2	4	1	80	2	3	3	0	0	2	1	1	3	1	4	4
115	2	75	49	7	1	1	1	1	1	32.6667	65.3333	32	0	0	1	1	1	224	2	0	60	2	127	127	0	2	1	1	0	0	0	0	0	1	2	2	60	2	8	4	5	3	7	4	5	10	6	4	4
116	1	60	861	123	0	0	0	0	0	574	1148	50	0	0	0	0	1	350	1	0	50	2	98	98	1	1	1	1	0	0	0	0	0	1	1	1	80	4	3	0	0	7	1	1	8	5	7	2	2
117	1	69	176	25.1429	0	0	1	1	1	117.333	234.667	24	0	1	1	1	1	168	3	1	60	2	110	110	0	2	1	1	1	0	0	0	0	1	4	3	60	1	5	5	0	0	0	1	0	5	5	4	4
118	1	61	50	7.14286	1	1	1	1	1	33.3333	66.6667	8	1	1	1	1	1	56	3	1	70	3	868	868	0	2	0	1	1	1	0	0	0	2	4	3	60	5	6	9	2	2	8	6	7	7	8	4	4
119	1	48	237	33.8571	0	0	1	1	1	158	316	16	0	1	1	1	1	112	1	0	50	2	463	463	0	2	0	1	1	0	0	0	0	1	4	2	70	4	7	2	0	0	6	1	7	9	6	3	3
120	1	54	64	9.14286	1	1	1	1	1	42.6667	85.3333	8	1	1	1	1	1	56	3	1	70	3	2191	2191	0	2	1	1	0	0	0	0	0	1	3	2	70	8	8	6	0	0	7	0	7	5	8	4	4
121	1	81	190	27.1429	0	0	1	1	1	126.667	253.333	40	0	0	0	1	1	280	2	0	60	2	175	175	0	2	0	1	0	0	0	0	0	1	2	1	80	5	3	0	0	0	0	2	5	5	5	4	3
122	1	74	239	34.1429	0	0	1	1	1	159.333	318.667	40	0	0	0	1	1	280	3	1	70	3	238	238	0	2	1	1	0	0	0	0	0	1	2	2	70	8	8	8	0	0	5	8	5	7	5	4	3
123	2	57	5	0.714286	1	1	1	1	1	3.33333	6.66667	24	0	1	1	1	1	168	2	0	50	2	423	423	0	2	1	1	1	0	0	0	0	1	4	2	70	5	6	6	6	6	6	4	5	8	6	4	4
124	1	57	350	50	0	0	0	0	1	233.333	466.667	30	0	0	1	1	1	210	1	0	60	2	453	453	0	2	1	1	1	0	0	0	0	1	3	1	80	3	3	2	0	0	3	1	0	4	2	2	1
125	1	72	225	32.1429	0	0	1	1	1	150	300	24	0	1	1	1	1	168	3	1	70	3	47	47	0	2	0	1	0	0	0	0	0	2	4	1	80	5	6	6	2	3	7	3	5	9	8	2	3
126	1	67	198	28.2857	0	0	1	1	1	132	264	16	0	1	1	1	1	112	1	0	60	2	73	73	0	2	1	1	1	0	0	0	0	1	2	1	80	0	5	0	0	0	5	7	0	5	5	3	3
127	1	85	352	50.2857	0	0	0	0	1	234.667	469.333	24	0	1	1	1	1	168	1	0	70	3	1059	1059	0	2	0	1	1	0	0	0	0	2	3	2	60	0	3	0	0	0	3	0	0	0	3	3	2
128	1	48	770	110	0	0	0	0	0	513.333	1026.67	50	0	0	0	0	1	350	1	0	60	2	133	133	1	1	1	1	0	0	0	0	0	1	2	1	80	3	2	0	2	2	5	0	3	1	2	2	1
129	2	53	351	50.1429	0	0	0	0	1	234	468	24	0	1	1	1	1	168	1	0	60	2	1154	1154	0	2	0	1	0	0	0	0	0	2	4	1	80	5	5	3	2	1	4	1	3	3	3	3	2
130	1	84	180	25.7143	0	0	1	1	1	120	240	24	0	1	1	1	1	168	3	1	60	2	373	373	0	2	1	1	0	0	0	0	0	2	4	2	70	10	10	4	5	5	5	3	6	10	9	3	2
131	1	74	236	33.7143	0	0	1	1	1	157.333	314.667	40	0	0	0	1	1	280	3	1	60	2	128	128	0	2	1	1	1	0	0	0	0	1	2	1	80	3	5	0	2	3	3	0	2	4	5	3	3
132	2	76	593	84.7143	0	0	0	0	0	395.333	790.667	32	0	0	1	1	1	224	1	0	70	3	100	100	0	2	0	1	1	0	0	0	0	1	1	1	70	4	5	0	3	3	7	9	4	5	5	3	3
133	2	69	29	4.14286	1	1	1	1	1	19.3333	38.6667	6	1	1	1	1	1	42	2	0	80	3	382	382	0	2	1	1	0	0	0	0	0	2	4	2	70	1	5	2	0	8	3	3	3	1	10	3	4
134	1	71	715	102.143	0	0	0	0	0	476.667	953.333	40	0	0	0	1	1	280	1	0	70	3	695	695	1	1	0	1	1	0	0	0	0	1	1	1	80	2	3	0	0	0	2	0	1	0	0	2	2
135	2	59	58	8.28571	1	1	1	1	1	38.6667	77.3333	8	1	1	1	1	1	56	3	1	70	3	404	404	0	2	1	1	1	0	0	0	0	2	3	2	70	5	10	2	4	0	6	9	1	7	1	4	4
136	2	70	43	6.14286	1	1	1	1	1	28.6667	57.3333	8	1	1	1	1	1	56	3	1	70	3	52	52	0	2	1	1	0	0	0	0	0	2	3	1	80	5	6	0	2	2	5	4	5	8	5	2	4
137	1	44	63	9	1	1	1	1	1	42	84	24	0	1	1	1	1	168	2	0	40	2	1155	1155	0	2	1	1	1	0	0	0	0	1	4	2	70	4	9	5	6	7	8	6	6	6	7	3	2
138	1	60	19	2.71429	1	1	1	1	1	12.6667	25.3333	12	1	1	1	1	1	84	2	0	60	2	616	616	1	3	1	1	0	0	0	0	0	2	4	2	70	2	9	0	1	1	9	10	8	10	10	4	4
139	1	55	608	86.8571	0	0	0	0	0	405.333	810.667	40	0	0	0	1	1	280	1	0	50	2	828	828	1	1	1	1	1	0	0	0	0	1	2	1	90	0	1	1	0	0	0	0	2	7	1	1	1
141	1	66	64	9.14286	1	1	1	1	1	42.6667	85.3333	8	1	1	1	1	1	56	3	1	80	3	996	996	0	2	0	1	0	0	0	0	0	2	4	1	80	0	0	0	0	0	0	4	1	0	0	2	2
142	1	72	237	33.8571	0	0	1	1	1	158	316	20	0	1	1	1	1	140	1	0	70	3	526	526	0	2	1	1	1	0	0	0	0	1	4	1	80	5	5	0	0	0	8	10	10	9	5	4	4
143	1	76	293	41.8571	0	0	0	1	1	195.333	390.667	40	0	0	0	1	1	280	3	1	60	2	337	337	0	2	0	1	0	0	0	0	0	1	2	1	80	8	5	0	0	0	0	2	3	3	3	3	3
144	2	73	590	84.2857	0	0	0	0	0	393.333	786.667	50	0	0	0	0	1	350	1	0	70	3	224	224	0	2	1	1	0	0	0	0	0	1	4	2	80	0	8	0	8	8	8	5	0	10	10	2	3
145	2	62	539	77	0	0	0	0	0	359.333	718.667	52	0	0	0	0	1	364	3	1	60	2	188	188	1	1	1	1	0	0	0	0	0	1	1	1	80	0	0	0	0	0	0	1	1	1	1	4	4
146	2	64	233	33.2857	0	0	1	1	1	155.333	310.667	16	0	1	1	1	1	112	1	0	65	2	1131	1131	0	2	1	1	0	0	0	0	0	2	4	1	80	5	5	5	0	0	4	0	6	5	4	4	3
147	1	73	77	11	1	1	1	1	1	51.3333	102.667	24	0	1	1	1	1	168	2	0	70	3	233	233	0	2	1	1	0	0	0	0	0	1	2	2	60	10	10	5	1	3	4	8	8	10	8	4	4
148	1	74	614	87.7143	0	0	0	0	0	409.333	818.667	50	0	0	0	0	1	350	1	0	50	2	156	156	1	1	1	1	0	0	0	0	0	1	2	1	80	6	6	3	5	5	7	6	7	6	6	2	3
149	1	60	352	50.2857	0	0	0	0	1	234.667	469.333	16	0	1	1	1	1	112	1	0	70	3	145	145	0	2	0	1	0	0	0	0	0	1	3	1	80	3	3	5	0	0	0	0	10	5	5	1	2
150	1	70	92	13.1429	0	1	1	1	1	61.3333	122.667	24	0	1	1	1	1	168	2	0	50	2	734	734	0	2	1	1	0	0	0	0	0	1	3	1	80	3	6	1	5	5	5	4	5	6	4	2	3
151	1	78	529	75.5714	0	0	0	0	0	352.667	705.333	50	0	0	0	0	1	350	1	0	60	2	1009	1009	1	1	1	1	1	0	0	0	0	1	2	1	80	0	5	2	0	0	4	0	0	0	2	2	2
152	1	49	529	75.5714	0	0	0	0	0	352.667	705.333	50	0	0	0	0	1	350	1	0	70	3	1865	1865	1	1	1	1	0	0	1	0	0	1	2	1	80	1	1	1	1	0	1	0	0	3	1	2	2
153	1	74	360	51.4286	0	0	0	0	1	240	480	48	0	0	0	1	1	336	3	1	50	2	462	462	0	2	1	1	0	0	0	0	0	1	2	1	80	0	0	0	0	0	2	2	1	0	0	3	2
154	1	54	581	83	0	0	0	0	0	387.333	774.667	40	0	0	0	1	1	280	1	0	60	2	147	147	1	1	0	1	1	0	0	0	0	1	2	1	80	3	0	5	1	3	3	1	4	6	5	4	2
155	2	47	293	41.8571	0	0	0	1	1	195.333	390.667	40	0	0	0	1	1	280	3	1	50	2	1392	1392	0	2	1	1	1	0	0	0	0	1	4	1	80	5	4	0	5	4	3	1	4	3	5	2	3
156	1	76	567	81	0	0	0	0	0	378	756	50	0	0	0	0	1	350	1	0	50	2	175	175	1	1	1	1	0	0	0	0	0	1	1	1	80	0	7	0	5	0	3	3	8	8	6	3	2
157	2	62	41	5.85714	1	1	1	1	1	27.3333	54.6667	8	1	1	1	1	1	56	2	0	80	3	927	927	0	2	1	1	0	0	0	0	0	2	4	1	80	5	0	0	0	0	0	0	0	5	7	1	3
158	1	75	41	5.85714	1	1	1	1	1	27.3333	54.6667	24	0	1	1	1	1	168	2	0	80	3	312	312	0	2	0	1	0	0	0	0	0	2	4	1	80	3	4	2	3	1	1	1	1	3	2	1	2
159	2	57	245	35	0	0	1	1	1	163.333	326.667	40	0	0	0	1	1	280	3	1	70	3	140	140	0	2	1	1	1	0	0	0	0	1	1	1	80	2	3	1	2	2	2	2	1	1	2	2	2
160	1	79	201	28.7143	0	0	1	1	1	134	268	12	1	1	1	1	1	84	1	0	60	2	154	154	0	2	1	1	1	0	0	0	0	2	4	1	80	3	3	2	0	1	1	1	5	1	3	2	2
161	1	75	50	7.14286	1	1	1	1	1	33.3333	66.6667	10	1	1	1	1	1	70	2	0	70	3	102	102	0	2	1	0	0	0	0	0	0	2	4	2	70	5	7	0	0	0	5	9	0	9	5	4	4
162	1	70	492	70.2857	0	0	0	0	0	328	656	16	0	1	1	1	1	112	1	0	70	3	1424	1424	0	2	1	1	1	0	0	0	0	2	4	2	70	5	5	6	5	5	6	5	2	5	6	2	4
163	1	75	511	73	0	0	0	0	0	340.667	681.333	40	0	0	0	1	1	280	1	0	40	2	2378	2378	1	1	1	1	1	0	0	0	0	1	4	1	80	2	0	0	1	0	0	2	2	2	3	2	3
164	1	75	107	15.2857	0	1	1	1	1	71.3333	142.667	16	0	1	1	1	1	112	3	1	80	3	736	736	0	2	1	1	0	0	0	0	0	2	4	1	80	6	0	0	0	3	4	8	0	2	2	2	2
165	1	75	461	65.8571	0	0	0	0	0	307.333	614.667	40	0	0	0	1	1	280	1	0	80	3	428	428	1	1	0	1	0	0	0	0	0	2	4	1	80	3	7	0	4	5	6	1	8	5	6	3	3
166	1	53	131	18.7143	0	1	1	1	1	87.3333	174.667	8	1	1	1	1	1	56	1	0	80	3	218	218	0	2	1	1	0	0	0	0	0	2	4	1	80	3	3	3	1	1	1	1	7	3	1	3	3
167	2	66	491	70.1429	0	0	0	0	0	327.333	654.667	40	0	0	0	1	1	280	1	0	60	2	3140	3140	1	1	1	1	0	0	0	0	0	1	2	1	80	0	5	5	2	3	3	0	3	3	5	2	2
168	1	80	130	18.5714	0	1	1	1	1	86.6667	173.333	18	0	1	1	1	1	126	3	1	70	3	118	118	0	2	1	0	0	0	0	0	0	2	4	2	70	5	5	0	3	3	1	3	5	5	3	3	3
169	1	60	52	7.42857	1	1	1	1	1	34.6667	69.3333	40	0	0	0	1	1	280	2	0	60	2	458	458	0	2	0	1	0	0	0	0	0	1	3	1	80	4	5	8	7	7	3	9	4	9	3	2	4
170	2	59	120	17.1429	0	1	1	1	1	80	160	32	0	0	1	1	1	224	2	0	70	3	604	604	0	2	1	1	1	0	0	0	0	2	4	1	80	2	5	8	2	2	8	5	1	6	6	2	4
171	2	59	393	56.1429	0	0	0	0	0	262	524	24	0	1	1	1	1	168	1	0	80	3	1728	1728	0	2	1	1	1	0	0	0	0	2	4	2	70	8	3	0	7	8	0	0	0	10	7	3	4
172	1	79	70	10	1	1	1	1	1	46.6667	93.3333	12	1	1	1	1	1	84	3	1	70	3	343	343	0	2	0	1	1	0	0	0	0	1	4	1	80	0	7	0	0	0	2	0	5	7	5	3	3
173	1	55	90	12.8571	0	1	1	1	1	60	120	8	1	1	1	1	1	56	1	0	70	3	119	119	0	2	0	0	1	0	0	0	0	2	4	3	70	6	6	3	2	2	4	0	8	1	2	4	4
174	2	47	267	38.1429	0	0	0	1	1	178	356	16	0	1	1	1	1	112	1	0	70	3	1442	1442	0	2	1	1	1	0	0	0	0	2	4	1	80	2	4	0	0	0	4	2	1	2	2	2	2
175	2	70	114	16.2857	0	1	1	1	1	76	152	16	0	1	1	1	1	112	3	1	60	2	625	625	0	2	1	1	1	0	0	0	0	1	4	1	80	4	4	0	2	2	5	0	4	5	4	2	2
176	1	59	271	38.7143	0	0	0	1	1	180.667	361.333	24	0	1	1	1	1	168	1	0	70	3	407	407	0	2	1	1	1	0	0	0	0	1	3	1	80	6	7	0	6	7	7	0	7	7	8	3	2
177	2	42	450	64.2857	0	0	0	0	0	300	600	36	0	0	1	1	1	252	1	0	60	2	798	798	1	1	1	1	1	0	0	0	0	1	2	3	50	2	5	0	3	3	3	2	1	5	2	2	4
178	1	66	238	34	0	0	1	1	1	158.667	317.333	16	0	1	1	1	1	112	1	0	70	3	394	394	0	2	0	1	0	0	0	0	0	2	4	2	70	5	5	0	2	0	5	0	0	0	0	3	4
179	1	74	124	17.7143	0	1	1	1	1	82.6667	165.333	16	0	1	1	1	1	112	3	1	70	3	241	241	0	2	0	1	1	0	0	0	0	1	4	1	80	2	3	1	1	1	6	4	9	3	3	3	3
180	1	84	287	41	0	0	0	1	1	191.333	382.667	16	0	1	1	1	1	112	1	0	70	3	678	678	0	2	0	1	1	0	0	0	0	2	4	2	70	2	3	0	1	1	3	1	10	2	5	2	2
181	1	50	98	14	0	1	1	1	1	65.3333	130.667	20	0	1	1	1	1	140	2	0	70	3	42	42	0	2	0	1	1	0	0	0	0	1	3	1	80	4	4	0	3	3	2	0	0	5	5	3	3
182	2	75	145	20.7143	0	1	1	1	1	96.6667	193.333	10	1	1	1	1	1	70	1	0	60	2	1682	1682	0	2	1	1	0	0	0	0	0	2	4	1	80	0	0	0	0	0	0	0	0	3	0	2	2
183	1	57	91	13	0	1	1	1	1	60.6667	121.333	16	0	1	1	1	1	112	3	1	70	3	724	724	0	2	1	1	1	0	0	0	0	1	4	2	70	9	6	0	0	0	0	0	10	7	5	3	3
184	1	63	436	62.2857	0	0	0	0	0	290.667	581.333	48	0	0	0	1	1	336	3	1	50	2	254	254	1	1	1	1	1	0	0	0	0	1	2	1	80	0	0	0	0	4	0	0	0	0	5	1	2
185	2	69	334	47.7143	0	0	0	1	1	222.667	445.333	50	0	0	0	0	1	350	3	1	40	2	723	723	1	1	1	1	1	0	0	0	0	1	2	3	70	0	3	0	0	0	3	0	0	0	0	3	4
186	2	54	275	39.2857	0	0	0	1	1	183.333	366.667	14	0	1	1	1	1	98	1	0	70	3	807	807	0	2	1	1	0	0	0	0	0	1	4	1	80	5	5	0	0	0	7	3	0	5	10	3	2
187	2	71	392	56	0	0	0	0	0	261.333	522.667	40	0	0	0	1	1	280	3	1	70	3	3387	3387	1	1	1	1	1	0	0	0	0	1	2	1	80	10	8	0	8	5	5	0	7	8	5	2	3
188	2	66	378	54	0	0	0	0	0	252	504	48	0	0	0	1	1	336	3	1	50	2	216	216	1	1	1	1	0	0	0	0	0	1	2	1	80	2	5	3	4	7	2	0	0	5	6	4	2
189	1	77	403	57.5714	0	0	0	0	0	268.667	537.333	25	0	0	1	1	1	175	1	0	70	3	121	121	1	1	1	1	0	0	0	0	0	2	4	1	80	0	2	0	0	0	0	3	0	2	3	2	2
190	1	70	401	57.2857	0	0	0	0	0	267.333	534.667	12	1	1	1	1	1	84	1	0	60	2	70	70	1	1	1	1	0	0	0	0	0	1	4	1	80	2	6	0	4	0	6	10	7	5	6	3	3
191	1	38	380	54.2857	0	0	0	0	0	253.333	506.667	10	1	1	1	1	1	70	1	0	60	2	1202	1202	0	2	0	1	1	0	0	0	0	2	4	2	70	3	7	2	6	6	7	3	8	3	8	4	4
192	1	68	228	32.5714	0	0	1	1	1	152	304	18	0	1	1	1	1	126	1	0	60	2	1410	1410	0	2	1	1	1	0	0	0	0	2	4	2	70	1	5	1	0	2	4	4	3	7	3	3	2
193	1	79	394	56.2857	0	0	0	0	0	262.667	525.333	24	0	1	1	1	1	168	1	0	70	3	202	202	1	1	1	1	1	0	0	0	0	2	4	1	80	0	2	0	0	0	5	0	0	5	0	1	2
194	1	80	312	44.5714	0	0	0	1	1	208	416	20	0	1	1	1	1	140	1	0	60	2	122	122	0	2	1	1	0	0	0	0	0	1	4	1	80	5	4	2	2	3	3	2	3	6	4	3	2
195	1	68	200	28.5714	0	0	1	1	1	133.333	266.667	24	0	1	1	1	1	168	3	1	70	3	115	115	0	2	1	1	1	0	0	0	0	1	4	2	70	3	6	5	2	2	10	8	0	0	5	4	4
196	2	71	35	5	1	1	1	1	1	23.3333	46.6667	24	0	1	1	1	1	168	2	0	70	3	302	302	0	2	1	1	0	0	0	0	0	2	4	2	70	7	8	5	2	3	3	3	5	7	5	3	3
197	1	71	113	16.1429	0	1	1	1	1	75.3333	150.667	15	0	1	1	1	1	105	3	1	60	2	60	60	0	2	1	1	0	0	0	0	0	1	4	1	80	3	3	0	2	3	0	4	0	3	2	2	2
198	1	78	321	45.8571	0	0	0	1	1	214	428	40	0	0	0	1	1	280	3	1	60	2	85	85	1	1	0	1	1	0	0	0	0	1	2	1	80	2	2	1	1	0	1	1	0	2	3	2	2
199	1	61	323	46.1429	0	0	0	1	1	215.333	430.667	48	0	0	0	1	1	336	3	1	50	2	507	507	1	1	0	1	1	0	0	0	0	1	2	1	80	0	0	0	0	0	2	0	0	0	0	2	3
200	1	57	469	67	0	0	0	0	0	312.667	625.333	18	0	1	1	1	1	126	1	0	60	2	841	841	0	2	1	1	1	0	0	0	0	1	2	1	80	4	3	2	5	5	0	8	6	6	5	4	3
201	1	77	267	38.1429	0	0	0	1	1	178	356	48	0	0	0	1	1	336	3	1	60	2	587	587	#NULL!	1	0	1	0	0	0	0	0	1	2	1	80	0	2	0	4	4	0	0	5	3	4	2	3
[truncated: 58 more columns]

## Sheet: Coding
SurivivalTime	survival time days
SurvivalTimeW	survival time weeks
ST_12~ ST_52	0: more than survival time of 12~52wks, 1: less than survival time of 12~52wks
ASminus33, plus33	minus, plus 33% of acutal survival
CPS_1~ CPS_52	0: more than CPS, 1: less than CPS
CPS_D	CPS days
CPSAccuracy	1: underestimate, 2: overestimate, 3: accurate
CPSAccuracyB	1: under+over, 2: accurate
Confident_gr	1: 10-30%, 2: 40-60%, 3: 70-100%
Termination_Situation	1: alive, 2: dead
Oncologist_gr	0: inexperienced in palliative care, 1: experienced in palliative care
Termination	1: alive, 2: dead, 3: follow-up loss
